# Supplementary material for: Magnetic Nanoclusters Stabilized with Poly[3,4-Dihydroxybenzhydrazide] as Efficient Therapeutic Agents for Cancer Cells Destruction
Source: Nanomaterials (Basel). 2023 Mar 3;13(5):933. doi: 10.3390/nano13050933 (PMC10005337; doi:10.3390/nano13050933)
Supplement: Supplementary file 1 [file nanomaterials-13-00933-s001.zip]

Archive with 1 entries (1 files):
- nanomaterials-2255857-supplementary.pdf
